# Supplementary material for: Severity of cystoid macular oedema in preterm infants observed using hand-held spectral domain optical coherence tomography improves weekly with postmenstrual age
Source: Eye (Lond). 2023 Mar 16;37(14):3009–14. doi: 10.1038/s41433-023-02461-8 (PMC10516860; doi:10.1038/s41433-023-02461-8)
Supplement: Supplementary file 1 — Supplementary Table 2 [file 41433_2023_2461_MOESM1_ESM.xlsx]

## Sheet: Table 2
	Imaging sessions	Number of infants	Number of images
	1	13	19
	2	8	25
	3	3	13
	4	0	0
	5	1	9
	Total	25	66
	Supplementary Table 2: Numbers of imaging sessions and images for preterm infants with cystoid macular oedema.
