# Supplementary material for: Severity of cystoid macular oedema in preterm infants observed using hand-held spectral domain optical coherence tomography improves weekly with postmenstrual age
Source: Eye (Lond). 2023 Mar 16;37(14):3009–14. doi: 10.1038/s41433-023-02461-8 (PMC10516860; doi:10.1038/s41433-023-02461-8)
Supplement: Supplementary file 3 — Supplementary Table 1 [file 41433_2023_2461_MOESM3_ESM.xlsx]

## Sheet: Sheet1
		Estimate	Standard Error	t value	P value
	GA (weeks)	0.90619	0.5212	1.739	0.0821
	PMA (weeks)	-0.09373	0.24541	-0.382	0.7025
	Eye (left / right)	0.05761	0.87113	0.066	0.9473
	ROP (yes / no)	1.51491	1.94006	0.781	0.4349
	Sex (female / male)	-1.09105	1.58903	-0.687	0.4923
	Multiple births (yes / no)	2.26393	2.02082	1.12	0.2626
	Caucasian (yes / no)	-0.58013	1.58405	-0.366	0.7142
	ELM (present / absent)	0.48307	1.18051	0.409	0.6824
	Supplementary Table 1: Results of generalised linear mixed models predicting presence or absence of cystoid macular edema between infants using logit link function
	GA – gestational age, PMA – postmenstrual age, ROP – retinopathy of prematurity, ELM – external limiting membrane
